# Supplementary material for: Acute complications of giant coronary aneurysms in Kawasaki disease
Source: Eur Heart J Case Rep. 2024 Oct 29;8(11):ytae586. doi: 10.1093/ehjcr/ytae586 (PMC11544557; doi:10.1093/ehjcr/ytae586)
Supplement: ytae586_Supplementary_Data [file ytae586_supplementary_data.zip]

Archive with 2 entries (2 files):
- echocardiography.mp4
- Video 1.mp4
